# Supplementary material for: Identification and characterization of a novel extracellular polyhydroxyalkanoate depolymerase in the complete genome sequence of Undibacterium sp. KW1 and YM2 strains
Source: PLoS One. 2020 May 5;15(5):e0232698. doi: 10.1371/journal.pone.0232698 (PMC7199957; doi:10.1371/journal.pone.0232698)
Supplement: S1 Table — (XLSX) [file pone.0232698.s004.xlsx]

## Sheet: Sheet1
Optimized temperature for PHBH-degrading activity of PhaZ from KW1
	OD (600 nm)				Activity			% of maximum activity
Temp.	Sample1	Sample2	Sample3	Blank	Sample1	Sample2	Sample3	Sample1	Sample2	Sample3	Average	Standard deviation
20	0.487	0.485	0.488	0.505	0.018	0.02	0.017	4.779	5.31	4.513	4.867	0.331
25	0.483	0.488	0.424	0.503	0.02	0.015	0.079	5.31	3.982	20.973	10.088	7.716
30	0.225	0.207	0.212	0.524	0.299	0.317	0.312	79.381	84.159	82.832	82.124	2.014
35	0.236	0.268	0.301	0.645	0.409	0.377	0.344	108.584	100.088	91.327	100	7.045
40	0.546	0.483	0.56	0.721	0.175	0.238	0.161	46.46	63.186	42.743	50.796	8.891
45	0.728	0.756	0.751	0.756	0.028	0	0.005	7.434	0	1.327	2.92	3.237
Optimized temperature for PHBH-degrading activity of PhaZ from YM2
	OD (600 nm)				Activity			% of maximum activity			Average
Temp.	Sample1	Sample2	Sample3	Blank	Sample1	Sample2	Sample3	Sample1	Sample2	Sample3	Average	Standard deviation
20	0.372	0.375	0.376	0.384	0.012	0.009	0.008	5.806	4.355	3.871	4.677	0.822
25	0.338	0.33	0.366	0.384	0.046	0.054	0.018	22.258	26.129	8.71	19.032	7.468
30	0.257	0.262	0.257	0.343	0.086	0.081	0.086	41.613	39.194	41.613	40.806	1.14
35	0.178	0.161	0.127	0.323	0.145	0.162	0.196	70.161	78.387	94.839	81.129	10.259
40	0.105	0.087	0.064	0.292	0.187	0.205	0.228	90.484	99.194	110.323	100	8.119
45	0.181	0.2	0.196	0.314	0.133	0.114	0.118	64.355	55.161	57.097	58.871	3.957
50	0.478	0.448	0.438	0.521	0.043	0.073	0.083	20.806	35.323	40.161	32.097	8.224
